# Supplementary material for: Multi-Racial Normative Data for Lobar and Subcortical Brain Volumes in Old Age: Korean and Caucasian Norms May Be Incompatible With Each Other†
Source: Front Aging Neurosci. 2021 Aug 3;13:675016. doi: 10.3389/fnagi.2021.675016 (PMC8369368; doi:10.3389/fnagi.2021.675016)
Supplement: Supplementary Table 1 — Intracranial volume (ICV) for normal Koreans and Caucasians. [file Table_1.xlsx]

## Sheet: suppTable1
Supplementary Table 1. Intracranial volume (ICV) for normal Koreans and Caucasians
		ICV (cm3)			Adjusted ICV
Race	n	mean	SD		mean	0.95	CI
Korean	1686	1453.2	147.5		1455.6	1449.7	1461.4
Caucasian	851	1500.5	165.4		1495.8	1487.3	1504.2
Adjusted ICV indicates ICV adjusted for the covariates: age, sex, magnetic field strength, and scanner manufacturer using ANCOVA.

## Sheet: suppTable2
Supplemenary Table 2. Standardized coefficients of the prediction model including the three-way interaction term: MFS x ICV x manufacturer
	Model						Coefficient
	RMSE			R2					Ethnicity		Sex		Intracrainial volume				MFS		Manufacturer			Interaction
	M	SD		M	SD		Age		Caucasian/Korean		M/F		ICV	ICV2	ICV3		1.5T/3.0T		GE/ Siemens	Philips/ Siemens		Ethnicity*Age.	Ethnicity*Sex	Sex*Age	MFS*GE	MFS *Philips	MFS*ICV	ICV*GE	ICV *Philips	MFS*ICV*GE	MFS*ICV*Philips
brain	44.39	2		0.78	0.02		-0.29		-0.32		-0.08		0.94	0.03	-0.09		-0.26		0.07	0.01		-0.01	0.07	-0.02	0.03	0.05	0.01	-0.01	-0.02	0	-0.03
lobar gray matter	22.13	0.97		0.71	0.03		-0.23		-0.41		-0.06		0.83	0.03	-0.1		-0.45		0.09	-0.03		-0.02	0.05	-0.02	0.02	0.09	0	-0.06	-0.02	0.04	-0.03
frontal L	4.46	0.2		0.61	0.04		-0.18		-0.29		-0.06		0.83	0.03	-0.1		-0.36		0.09	-0.03		-0.04	0.04	-0.02	-0.03	0.06	-0.01	-0.04	-0.02	0.01	-0.03
frontal R	4.52	0.21		0.62	0.03		-0.19		-0.33		-0.05		0.83	0.02	-0.1		-0.37		0.1	-0.02		-0.01	0.04	-0.03	-0.01	0.06	-0.01	-0.04	-0.02	0.01	-0.03
temporal L	3.31	0.15		0.63	0.03		-0.33		-0.45		-0.05		0.73	0.02	-0.08		-0.37		0.11	-0.01		0.03	0.08	-0.02	0.03	0.07	0	-0.09	-0.02	0.07	-0.02
temporal R	3.22	0.15		0.63	0.04		-0.3		-0.42		-0.05		0.76	0.02	-0.09		-0.39		0.1	-0.02		0.01	0.07	-0.01	0.01	0.08	-0.01	-0.08	0	0.06	-0.03
parietal L	3.28	0.14		0.64	0.04		-0.19		-0.44		-0.1		0.76	0.03	-0.11		-0.51		0.04	-0.05		-0.03	0.04	-0.01	0.07	0.11	0	-0.05	-0.02	0.03	-0.03
parietal R	3.33	0.15		0.65	0.03		-0.19		-0.44		-0.09		0.76	0.03	-0.1		-0.51		0.06	-0.05		-0.04	0.05	-0.02	0.05	0.09	-0.01	-0.05	-0.03	0.02	-0.02
occipital L	1.98	0.07		0.5	0.04		-0.25		-0.31		-0.03		0.6	0.03	-0.08		-0.5		0.07	-0.03		-0.01	0.06	-0.01	0.06	0.1	0.01	-0.05	-0.03	0.02	-0.02
occipital R	2	0.08		0.51	0.04		-0.24		-0.27		0		0.63	0.02	-0.1		-0.48		0.04	-0.05		-0.02	0.06	0	0.04	0.11	0	-0.04	-0.01	0.01	-0.05
cingulate L	1.02	0.04		0.46	0.03		-0.17		-0.2		-0.03		0.75	0.04	-0.09		-0.3		0.03	-0.03		-0.01	0.03	0	0.03	0.06	-0.04	-0.08	-0.02	0.09	-0.02
cingulate R	1	0.04		0.36	0.04		-0.16		-0.31		-0.03		0.66	0.02	-0.11		-0.25		0.09	0.04		0	0.02	0	-0.02	0.03	0.01	-0.07	-0.01	0.06	-0.05
insular L	0.45	0.02		0.41	0.05		-0.05		-0.31		0		0.69	0.01	-0.08		-0.14		0.11	0.02		-0.01	0.03	-0.01	-0.02	0.02	0.01	-0.04	-0.01	0.04	-0.03
insular R	0.47	0.02		0.44	0.04		-0.07		-0.38		0.05		0.61	0.01	-0.05		-0.19		0.06	0.01		0.01	0.03	-0.01	0	0.04	0.04	-0.03	-0.01	0.02	-0.03
subcortical gray matter	3.1	0.14		0.53	0.04		-0.32		-0.25		-0.03		0.68	0.01	-0.06		-0.32		0.01	0		0.03	0.06	-0.02	0.04	0.06	0.04	0	-0.01	-0.02	-0.02
thalamus L	0.8	0.03		0.38	0.05		-0.14		-0.47		-0.08		0.53	0.01	-0.06		-0.33		0.02	0.02		-0.01	0.06	-0.02	0.1	0.05	0.02	0.01	0.01	-0.02	-0.03
thalamus R	0.53	0.02		0.46	0.04		-0.17		-0.44		-0.05		0.61	0.03	-0.04		-0.18		-0.12	0		-0.03	0.04	-0.02	0.15	0.04	0.03	-0.04	0.01	0.01	-0.03
putamen L	0.64	0.02		0.19	0.04		-0.23		0.13		0.01		0.33	-0.02	0.01		-0.17		-0.05	-0.05		0.06	0.01	-0.02	0.04	0.04	0	0	-0.01	0	-0.01
putamen R	0.54	0.02		0.19	0.05		-0.28		0.08		0.06		0.3	-0.01	0		-0.14		0.05	-0.03		0.08	0.01	-0.02	-0.07	0.04	0.03	0	-0.03	0.01	-0.03
hippocampus L	0.39	0.01		0.34	0.04		-0.43		-0.28		-0.05		0.33	0	-0.06		-0.33		0.06	0.04		0.02	0.05	0	0.03	0.02	0.05	-0.01	0	0	-0.04
hippocampus R	0.41	0.02		0.4	0.04		-0.43		-0.34		-0.06		0.34	-0.02	-0.03		-0.4		0	0.05		0.04	0.07	0	0.08	0.05	0.03	-0.04	-0.01	0.02	-0.03
caudate L	0.39	0.01		0.2	0.04		-0.04		-0.08		-0.13		0.54	0	-0.03		0		0.01	-0.03		0.04	0	0	-0.04	0.02	0.01	0.04	-0.01	-0.04	0.05
caudate R	0.4	0.02		0.27	0.05		-0.06		0.2		-0.07		0.48	-0.01	0.01		0.07		0.05	-0.05		0.07	-0.01	-0.03	-0.11	0	0.04	0.01	-0.01	-0.04	0.04
amygdala L	0.19	0.01		0.4	0.04		-0.31		-0.18		0.07		0.29	-0.01	-0.04		-0.54		-0.05	0.02		0.04	0.04	-0.02	0.1	0.06	0.03	-0.07	-0.01	0.06	-0.02
amygdala R	0.2	0.01		0.38	0.05		-0.28		-0.2		0.1		0.34	-0.01	-0.04		-0.5		0.1	0.05		0.04	0.06	-0.01	0.02	0.06	0.02	-0.07	-0.01	0.06	-0.04
pallidus L	0.22	0.01		0.13	0.04		0.07		-0.04		0.05		0.3	0.02	0.03		0		-0.09	0.02		-0.06	-0.03	0	0.11	0.01	0.03	0.03	-0.02	-0.07	0.02
pallidus R	0.18	0.01		0.22	0.04		0.01		-0.22		-0.06		0.43	-0.01	-0.02		-0.35		0.05	-0.02		-0.07	0.06	0.02	0.12	0.11	0.02	0.03	-0.01	-0.05	-0.02
accumbens L	0.09	0		0.26	0.05		-0.38		0.26		-0.01		0.15	-0.02	-0.05		-0.14		0.16	-0.06		0.02	0.05	0.01	-0.14	0.05	0.06	-0.06	-0.02	0.02	-0.05
accumbens R	0.08	0		0.38	0.05		-0.32		0.29		0.07		0.2	-0.02	-0.04		-0.41		0.02	-0.03		0.01	0.02	0	-0.05	0.07	-0.02	-0.01	-0.03	0.02	-0.03
ventral diencephalon L	0.29	0.01		0.44	0.04		-0.11		-0.22		0.01		0.65	0.02	-0.06		-0.29		0.01	0		-0.01	0.08	-0.03	0.06	0.07	0.01	0.04	-0.03	-0.06	0.01
ventral diencephalon R	0.26	0.01		0.45	0.04		-0.23		-0.14		0.04		0.64	0.05	-0.08		-0.25		0.01	0		0.01	0.06	0	0.03	0.05	0.05	0.1	-0.01	-0.13	-0.02
stem	1.61	0.07		0.42	0.04		-0.16		-0.12		-0.06		0.7	0.02	-0.06		-0.06		-0.06	0.02		0.01	0.11	-0.03	0.11	0.03	0.02	0.02	-0.02	-0.05	-0.01
corpus callosum	0.36	0.01		0.2	0.04		-0.28		-0.17		-0.15		0.36	-0.04	-0.03		-0.27		0	0.01		-0.02	0.06	0	0.06	0.05	0.03	0.03	-0.01	-0.04	-0.01
ventricle	0.15	0.01		0.45	0.03		0.49		0.01		0.02		0.47	0	0.01		-0.04		0.03	0.01		-0.05	-0.01	-0.04	0.01	-0.01	0.02	0.04	-0.01	-0.04	0.03
lateral L	0.16	0.01		0.42	0.05		0.48		-0.01		0		0.47	0	0.01		-0.04		0.02	0.01		-0.05	-0.01	-0.04	0.01	0	0.01	0.04	-0.01	-0.03	0.02
lateral R	0.17	0.01		0.42	0.04		0.49		0.04		0		0.45	-0.01	0.02		-0.03		0.04	0.01		-0.06	-0.01	-0.04	0	-0.02	0.03	0.04	-0.01	-0.05	0.04
inferior lateral L	0.23	0.01		0.39	0.05		0.49		-0.04		0.17		0.21	0.02	0.04		-0.02		0.02	0		-0.02	-0.02	-0.02	0.06	0.01	0.03	0	-0.04	-0.04	0.06
inferior lateral R	0.26	0.01		0.36	0.04		0.48		0.02		0.16		0.22	0	0		0.02		0.07	-0.05		-0.07	-0.01	0	0.03	0.01	0.05	-0.03	-0.01	-0.02	0.03
3rd	0.12	0		0.44	0.04		0.41		-0.18		0.19		0.38	0.01	0		-0.06		0.07	0.03		-0.01	-0.04	-0.04	0.04	-0.01	0.02	-0.02	-0.02	-0.01	0.04
4th	0.12	0		0.15	0.04		0.14		-0.12		0.05		0.25	-0.01	0.07		-0.05		0.05	0.01		-0.01	0.05	0	-0.06	-0.05	-0.03	0.07	-0.03	-0.04	0.1
The model additionally included the interaction: MFS x ICV x manufacturer as predictors (columns in gray). The values with p value < .00125 are presented in bold and italic. The values with p value < .05 are presented in bold. L, left; R, right.. MFS, magnetic field strength.

## Sheet: suppTable3
Supplementary Table 3. Standardized coefficients of the prediction model using the image data of Siemens 3T scanners only
	Model						Coefficient
	RMSE			R2					Ethnicity		Sex		Intracrainial volume				Interaction
	M	SD		M	SD		Age		Caucasian/Korean		M/F		ICV	ICV2	ICV3		Ethnicity*Age.	Ethnicity*Sex	Sex*Age
brain	43.81	2.4		0.78	0.03		-0.31		-0.31		-0.07		0.93	0.06	-0.09		0	0.04	-0.03
lobar gray matter	21.53	1.15		0.7	0.03		-0.24		-0.42		-0.04		0.87	0.06	-0.11		-0.02	0.02	-0.02
frontal L	4.25	0.23		0.61	0.04		-0.17		-0.29		-0.04		0.85	0.04	-0.11		-0.04	0.02	-0.02
frontal R	4.36	0.21		0.62	0.04		-0.18		-0.33		-0.02		0.84	0.04	-0.11		0	0.02	-0.03
temporal L	3.29	0.16		0.62	0.04		-0.35		-0.46		-0.05		0.76	0.04	-0.09		0.03	0.04	-0.01
temporal R	3.18	0.16		0.62	0.04		-0.32		-0.42		-0.04		0.79	0.05	-0.11		0.02	0.03	-0.01
parietal L	3.24	0.14		0.59	0.03		-0.19		-0.47		-0.09		0.82	0.05	-0.12		-0.03	0.01	-0.02
parietal R	3.28	0.16		0.61	0.03		-0.19		-0.48		-0.09		0.83	0.06	-0.13		-0.05	0.03	-0.02
occipital L	1.99	0.09		0.43	0.05		-0.29		-0.33		-0.02		0.63	0.06	-0.09		-0.01	0.04	-0.02
occipital R	2.03	0.09		0.43	0.05		-0.27		-0.29		-0.01		0.68	0.04	-0.13		-0.03	0.04	0
cingulate L	1.03	0.05		0.45	0.05		-0.18		-0.19		-0.02		0.75	0.06	-0.1		0	0.01	0.01
cingulate R	1	0.04		0.35	0.05		-0.16		-0.3		-0.04		0.67	0.04	-0.13		0.01	-0.01	0.02
insular L	0.44	0.02		0.43	0.05		-0.04		-0.3		0.01		0.7	0.02	-0.1		0	0.03	-0.02
insular R	0.46	0.02		0.45	0.05		-0.08		-0.38		0.06		0.62	0.02	-0.07		0.03	0.03	-0.01
subcortical gray matter	3.05	0.15		0.52	0.04		-0.34		-0.27		-0.04		0.74	0.02	-0.1		0.03	0.05	-0.02
thalamus L	0.84	0.04		0.35	0.05		-0.11		-0.48		-0.1		0.56	0.03	-0.09		-0.03	0.04	-0.03
thalamus R	0.54	0.03		0.44	0.06		-0.15		-0.46		-0.06		0.61	0.05	-0.05		-0.05	0.04	-0.04
putamen L	0.66	0.03		0.19	0.05		-0.26		0.12		0.02		0.35	-0.02	-0.04		0.06	0	-0.03
putamen R	0.53	0.02		0.21	0.05		-0.34		0.08		0.07		0.33	-0.02	-0.04		0.11	0.02	-0.01
hippocampus L	0.39	0.02		0.31	0.05		-0.49		-0.3		-0.07		0.37	0.01	-0.09		0.04	0.03	0.01
hippocampus R	0.4	0.02		0.36	0.05		-0.5		-0.36		-0.05		0.36	0	-0.04		0.07	0.04	0
caudate L	0.37	0.02		0.2	0.04		-0.06		-0.08		-0.13		0.59	0	-0.08		0.05	0.01	0.01
caudate R	0.38	0.02		0.28	0.04		-0.1		0.2		-0.08		0.52	0	-0.02		0.09	0	-0.02
amygdala L	0.19	0.01		0.24	0.05		-0.38		-0.22		0.06		0.36	0.01	-0.07		0.07	0.02	-0.01
amygdala R	0.2	0.01		0.28	0.06		-0.35		-0.24		0.1		0.4	0.01	-0.09		0.06	0.05	-0.01
pallidus L	0.23	0.01		0.12	0.04		0.11		-0.07		0.04		0.3	0.01	0.02		-0.08	0	-0.01
pallidus R	0.19	0.01		0.19	0.05		0.05		-0.25		-0.06		0.46	-0.02	-0.04		-0.09	0.05	0
accumbens L	0.09	0		0.25	0.05		-0.41		0.25		0		0.18	-0.02	-0.1		0.03	0.07	0.02
accumbens R	0.08	0		0.3	0.06		-0.38		0.31		0.09		0.24	-0.01	-0.09		0.02	0	0
ventral diencephalon L	0.28	0.01		0.43	0.04		-0.07		-0.22		0		0.66	0.03	-0.05		-0.02	0.08	-0.05
ventral diencephalon R	0.26	0.01		0.43	0.05		-0.23		-0.15		0.05		0.64	0.06	-0.06		0.01	0.04	-0.01
stem	1.58	0.08		0.43	0.04		-0.19		-0.13		-0.06		0.71	0.04	-0.08		0.03	0.09	-0.04
corpus callosum	0.36	0.01		0.18	0.04		-0.3		-0.2		-0.16		0.37	-0.03	-0.03		-0.04	0.05	0.02
ventricle	0.15	0.01		0.46	0.05		0.51		-0.01		0.02		0.47	-0.02	0.02		-0.06	-0.01	-0.04
lateral L	0.16	0.01		0.43	0.05		0.5		-0.02		0		0.46	-0.02	0.02		-0.05	-0.01	-0.05
lateral R	0.17	0.01		0.43	0.05		0.52		0.03		0		0.46	-0.03	0.02		-0.06	-0.02	-0.05
inferior lateral L	0.23	0.01		0.4	0.05		0.49		-0.07		0.18		0.19	0.01	0.05		-0.02	0	0
inferior lateral R	0.26	0.01		0.36	0.05		0.49		0		0.17		0.21	-0.01	0		-0.07	0.01	0
3rd	0.12	0.01		0.46	0.06		0.43		-0.2		0.18		0.37	0	0.01		-0.02	-0.03	-0.05
4th	0.11	0.01		0.15	0.05		0.14		-0.1		0.05		0.23	-0.01	0.1		-0.01	0.04	0
This model was built using the image data of Siemens 3T scanners only (N = 1938, 1365 Koreans, 573 Caucasians), so the scanner-related terms were removed. The values with p value < .00125 are presented in bold and italic. The values with p value < .05 are presented in bold. L, left; R, right.
